# Supplementary material for: Maternal Sleep Problems in the Periconceptional Period and the Impact on Health of Mother and Offspring: A Systematic Review
Source: Clocks Sleep. 2022 Nov 24;4(4):688–713. doi: 10.3390/clockssleep4040052 (PMC9777334; doi:10.3390/clockssleep4040052)
Supplement: Supplementary file 1 [file clockssleep-04-00052-s001.zip]

Archive with 1 entries (1 files):
- clockssleep-1916074-supplementary.pdf
